# Supplementary material for: Epidemiology and socioeconomic correlates of brain and central nervous system cancers in Asia in 2020 and their projection to 2040
Source: Sci Rep. 2024 Sep 20;14:21936. doi: 10.1038/s41598-024-73277-z (PMC11415511; doi:10.1038/s41598-024-73277-z)
Supplement: Supplementary file 2 — Supplementary Material 2 [file 41598_2024_73277_MOESM2_ESM.xlsx]

## Sheet: Males
Location	Prevalence		Incidence					Mortality					MIR	Asia region
	5-year prevalent cases	5-year prevalence rate	Number	Uncertainty interval	Crude rate	ASIR	Cumulative risk (%)	Number	Uncertainty interval	Crude rate	ASMR	Cumulative risk (%)
China	101294	13.7	40942	[39274.3-42680.6]	5.5	4.2	0.71	33658	[31890.0-35524.0]	4.5	3.3	0.64	0.82	Eastern Asia
India	44323	6.2	19723	[18185.4-21390.6]	2.8	2.8	0.45	16691	[15308.0-18199.0]	2.3	2.4	0.41	0.82	South-Central Asia
Iran, Islamic Republic of	8874	20.9	3485	[3302.4-3677.7]	8.2	8	1.86	3000	[2871.0-3134.8]	7.1	6.9	1.61	0.87	South-Central Asia
Indonesia	8426	6.1	3519	[2619.6-4727.2]	2.6	2.5	0.41	3183	[2357.9-4296.8]	2.3	2.3	0.4	0.88	South-Eastern Asia
Japan	8394	13.6	3057	[2360.8-3958.5]	5	3.2	0.47	1803	[1679.9-1935.1]	2.9	1.5	0.28	0.58	Eastern Asia
Turkey	8326	20	3196	[2610.5-3912.8]	7.7	7.2	1.36	2693	[2586.6-2803.8]	6.5	6	1.22	0.85	Western Asia
Pakistan	5712	5	2825	[2254.8-3539.4]	2.5	3	0.39	2326	[1840.1-2940.1]	2	2.5	0.35	0.8	South-Central Asia
Viet Nam	4209	8.7	1717	[1313.3-2244.8]	3.5	3.3	0.46	1463	[1089.3-1965.0]	3	2.8	0.43	0.85	South-Eastern Asia
Thailand	3588	10.6	1450	[1200.3-1751.7]	4.3	3.3	0.55	1207	[960.3-1517.1]	3.6	2.5	0.5	0.84	South-Eastern Asia
Korea, Republic of	3580	13.9	1223	[1090.2-1372.0]	4.8	3.6	0.57	847	[766.3-936.2]	3.3	2.1	0.46	0.69	Eastern Asia
Philippines	2760	5	1101	[796.6-1521.7]	2	2.3	0.38	950	[639.7-1410.9]	1.7	2	0.38	0.85	South-Eastern Asia
Iraq	2059	10.1	851	[787.7-919.3]	4.2	6.1	1.01	734	[664.0-811.4]	3.6	5.6	0.97	0.85	Western Asia
Uzbekistan	1955	11.7	771	[674.7-881.1]	4.6	4.9	0.63	667	[609.1-730.4]	4	4.3	0.56	0.87	South-Central Asia
Bangladesh	1619	1.9	762	[479.3-1211.4]	0.92	0.99	0.14	665	[432.0-1023.6]	0.8	0.87	0.13	0.87	South-Central Asia
Malaysia	1317	7.9	456	[392.1-530.3]	2.7	2.8	0.31	400	[342.2-467.6]	2.4	2.3	0.3	0.88	South-Eastern Asia
Saudi Arabia	1292	6.4	425	[311.9-579.1]	2.1	2.3	0.37	347	[226.4-531.8]	1.7	1.9	0.34	0.81	Western Asia
Kazakhstan	1187	13	420	[372.5-473.6]	4.6	4.6	0.6	357	[314.5-405.2]	3.9	3.9	0.53	0.85	South-Central Asia
Afghanistan	1079	5.4	588	[369.9-934.8]	2.9	4.3	0.57	511	[332.0-786.6]	2.6	4	0.56	0.89	South-Central Asia
Myanmar	1013	3.9	506	[120.7-2121.4]	1.9	2.2	0.52	431	[128.6-1444.1]	1.6	1.9	0.5	0.84	South-Eastern Asia
Israel	937	21.7	322	[270.4-383.4]	7.5	6.5	1.1	253	[199.2-321.4]	5.9	4.8	0.98	0.79	Western Asia
Korea, Democratic Republic of	847	6.7	506	[323.4-791.7]	4	3.5	0.6	428	[243.6-752.1]	3.4	2.9	0.53	0.85	Eastern Asia
Syrian Arab Republic	796	9.1	416	[72.6-2383.8]	4.7	5.6	0.86	374	[69.4-2015.1]	4.3	5.2	0.83	0.92	Western Asia
Yemen	786	5.2	478	[261.5-873.8]	3.2	4.9	1.4	425	[216.2-835.3]	2.8	4.7	1.43	0.88	Western Asia
Azerbaijan	758	15	297	[244.6-360.6]	5.9	5.5	0.86	253	[200.6-319.1]	5	4.7	0.79	0.85	Western Asia
Sri Lanka	698	6.8	253	[216.0-296.3]	2.5	2.2	0.24	207	[169.7-252.4]	2	1.7	0.21	0.8	South-Central Asia
Jordan	691	13.4	271	[187.5-391.7]	5.2	6.5	1.01	219	[129.0-371.9]	4.2	5.5	0.95	0.81	Western Asia
Georgia	479	25.2	193	[172.3-216.1]	10.2	7.5	1.31	163	[130.0-204.5]	8.6	6	1.14	0.84	Western Asia
Cambodia	449	5.5	223	[53.2-934.9]	2.7	3.4	0.7	197	[58.8-660.0]	2.4	3.1	0.69	0.88	South-Eastern Asia
Tajikistan	416	8.7	175	[140.7-217.6]	3.6	4.6	0.7	154	[128.1-185.1]	3.2	4.2	0.67	0.89	South-Central Asia
Lebanon	409	11.9	162	[124.3-211.2]	4.7	4.5	0.6	135	[93.6-194.6]	3.9	3.7	0.54	0.83	Western Asia
Singapore	404	13.2	134	[90.1-199.3]	4.4	3.4	0.52	113	[86.5-147.6]	3.7	2.5	0.42	0.84	South-Eastern Asia
Armenia	400	28.7	163	[145.6-182.5]	11.7	9.6	1.54	139	[104.9-184.2]	10	7.9	1.32	0.85	Western Asia
Nepal	363	2.7	173	[119.1-251.3]	1.3	1.5	0.14	148	[96.1-227.8]	1.1	1.3	0.13	0.85	South-Central Asia
Turkmenistan	328	11	128	[98.9-165.6]	4.3	4.7	0.51	121	[96.7-151.4]	4.1	4.5	0.5	0.95	South-Central Asia
Kyrgyzstan	313	9.7	132	[101.3-172.0]	4.1	4.8	0.74	115	[92.2-143.4]	3.6	4.2	0.69	0.88	South-Central Asia
Oman	265	7.9	87	[53.2-142.1]	2.6	3.1	0.34	70	[38.2-128.4]	2.1	2.5	0.31	0.81	Western Asia
United Arab Emirates	224	3.3	73	[47.5-112.2]	1.1	2.1	0.52	62	[35.5-108.4]	0.91	2.1	0.72	0.83	Western Asia
Gaza Strip and West Bank	207	8	85	[14.8-487.1]	3.3	4.4	0.59	72	[13.4-387.9]	2.8	4.1	0.6	0.85	Western Asia
Lao People's Democratic Republic	185	5.1	86	[20.5-360.6]	2.4	2.8	0.53	77	[23.0-258.0]	2.1	2.6	0.51	0.88	South-Eastern Asia
Kuwait	144	5.5	51	[35.0-74.4]	2	2.1	0.29	45	[27.4-73.9]	1.7	2	0.43	0.85	Western Asia
Qatar	91	4.2	30	[7.1-126.7]	1.4	2.3	0.35	23	[4.3-123.9]	1.1	2.8	1.05	0.79	Western Asia
Mongolia	87	5.4	34	[23.0-50.2]	2.1	2.6	0.63	30	[18.7-48.0]	1.9	2.2	0.43	0.9	Eastern Asia
Bahrain	71	6.5	24	[13.7-42.2]	2.2	3.1	0.51	18	[8.8-37.0]	1.6	2.7	0.74	0.72	Western Asia
Brunei Darussalam	22	9.7	8	[2.9-22.3]	3.5	3	0.33	5	[1.5-16.5]	2.2	2	0.25	0.63	South-Eastern Asia
Maldives	22	6.4	8	[5.0-12.7]	2.3	2.7	0.28	8	[6.2-10.3]	2.3	4	0.57	1	South-Central Asia
Timor-Leste	20	3	11	[2.6-46.1]	1.7	2.2	0.65	11	[3.3-36.9]	1.7	2.3	0.67	1	South-Eastern Asia
Bhutan	15	3.7	9	[6.8-11.9]	2.2	2	0.79	8	[6.0-10.7]	2	1.9	0.77	0.91	South-Central Asia

## Sheet: Females
Location	Prevalence		Incidence					Mortality					MIR	Asia region
	5-year prevalent cases	5-year prevalence rate	Number	Uncertainty interval	Crude rate	ASIR	Cumulative risk (%)	Number	Uncertainty interval	Crude rate	ASMR	Cumulative risk (%)
China	113235	16.1	38633	[37020.5-40315.7]	5.5	3.9	0.63	31546	[26975.4-36891.0]	4.5	3	0.56	0.82	Eastern Asia
India	30075	4.5	11737	[10604.3-12990.6]	1.8	1.7	0.25	9965	[8943.6-11103.1]	1.5	1.5	0.23	0.83	South-Central Asia
Turkey	8708	20.4	2906	[2326.2-3630.3]	6.8	5.6	1.15	2377	[2270.4-2488.6]	5.6	4.3	1.04	0.83	Western Asia
Iran, Islamic Republic of	8101	19.5	2695	[2532.2-2868.3]	6.5	6.4	1.66	2302	[2187.8-2422.2]	5.5	5.5	1.49	0.85	South-Central Asia
Japan	7921	12.2	2460	[1981.3-3054.3]	3.8	2.3	0.32	1451	[1333.2-1579.2]	2.2	1.1	0.19	0.58	Eastern Asia
Indonesia	6884	5.1	2445	[1824.0-3277.4]	1.8	1.7	0.22	2115	[1570.2-2848.8]	1.6	1.5	0.21	0.89	South-Eastern Asia
Pakistan	4402	4.1	1945	[1438.0-2630.7]	1.8	2.1	0.28	1608	[1174.9-2200.8]	1.5	1.8	0.26	0.83	South-Central Asia
Viet Nam	3871	7.9	1403	[1075.4-1830.4]	2.9	2.5	0.31	1151	[858.9-1542.3]	2.4	2	0.27	0.83	South-Eastern Asia
Thailand	3651	10.2	1284	[1032.3-1597.1]	3.6	2.5	0.47	1103	[847.1-1436.3]	3.1	1.9	0.43	0.86	South-Eastern Asia
Korea, Republic of	3163	12.4	930	[838.1-1032.0]	3.6	2.5	0.37	652	[579.5-733.6]	2.5	1.4	0.3	0.69	Eastern Asia
Philippines	2551	4.7	936	[751.4-1166.0]	1.7	1.8	0.35	802	[613.1-1049.1]	1.5	1.5	0.35	0.88	South-Eastern Asia
Iraq	2035	10.2	749	[689.6-813.5]	3.8	5	0.81	632	[567.7-703.5]	3.2	4.5	0.78	0.84	Western Asia
Uzbekistan	1770	10.6	616	[534.9-709.4]	3.7	3.6	0.44	523	[472.3-579.1]	3.1	3.1	0.41	0.84	South-Central Asia
Bangladesh	1279	1.6	522	[299.3-910.4]	0.64	0.7	0.08	479	[285.5-803.8]	0.59	0.66	0.09	0.93	South-Central Asia
Myanmar	1225	4.3	551	[101.8-2983.6]	2	1.9	0.5	481	[115.7-1999.8]	1.7	1.6	0.51	0.85	South-Eastern Asia
Malaysia	1071	6.8	344	[293.8-402.8]	2.2	2.2	0.3	294	[249.7-346.1]	1.9	1.8	0.3	0.86	South-Eastern Asia
Kazakhstan	1056	10.9	326	[287.9-369.2]	3.4	3	0.38	272	[236.3-313.2]	2.8	2.4	0.34	0.83	South-Central Asia
Israel	975	22.4	297	[248.5-355.0]	6.8	5.2	0.96	240	[193.4-297.8]	5.5	3.8	0.86	0.81	Western Asia
Korea, Democratic Republic of	960	7.3	504	[320.7-792.0]	3.8	2.8	0.47	389	[220.9-685.0]	3	2.1	0.4	0.79	Eastern Asia
Afghanistan	856	4.5	427	[244.8-744.7]	2.3	3	0.38	386	[230.0-647.7]	2	2.9	0.39	0.87	South-Central Asia
Azerbaijan	729	14.4	245	[199.2-301.3]	4.8	4	0.64	207	[161.6-265.1]	4.1	3.3	0.6	0.85	Western Asia
Cambodia	673	7.9	291	[53.7-1575.8]	3.4	3.6	0.64	249	[59.9-1035.2]	2.9	3.1	0.62	0.85	South-Eastern Asia
Syrian Arab Republic	633	7.2	294	[49.6-1742.5]	3.4	3.8	0.56	254	[45.6-1413.7]	2.9	3.3	0.53	0.85	Western Asia
Yemen	600	4.1	325	[151.0-699.3]	2.2	2.9	0.42	264	[111.9-622.8]	1.8	2.5	0.4	0.82	Western Asia
Saudi Arabia	584	4	173	[126.0-237.5]	1.2	1.3	0.19	139	[89.8-215.2]	0.95	1.1	0.2	0.79	Western Asia
Sri Lanka	571	5.1	182	[151.2-219.1]	1.6	1.5	0.15	162	[128.3-204.5]	1.5	1.2	0.14	0.93	South-Central Asia
Georgia	494	23.7	165	[146.2-186.2]	7.9	5.4	0.77	141	[105.1-189.2]	6.8	4.3	0.68	0.86	Western Asia
Jordan	412	8.2	144	[111.3-186.4]	2.9	3.5	0.54	117	[84.8-161.5]	2.3	3	0.51	0.79	Western Asia
Armenia	368	23.4	128	[113.4-144.4]	8.2	5.8	0.94	113	[84.1-151.8]	7.2	4.8	0.86	0.88	Western Asia
Kyrgyzstan	300	9.1	112	[82.6-151.8]	3.4	3.5	0.47	95	[73.7-122.4]	2.9	3	0.44	0.85	South-Central Asia
Singapore	300	10.8	84	[55.4-127.4]	3	2.2	0.37	51	[35.6-73.1]	1.8	1.2	0.23	0.6	South-Eastern Asia
Turkmenistan	298	9.7	103	[76.4-138.8]	3.4	3.3	0.35	90	[69.4-116.6]	2.9	2.9	0.32	0.85	South-Central Asia
Lebanon	297	8.8	104	[76.7-141.0]	3.1	3	0.4	86	[56.5-130.9]	2.5	2.5	0.37	0.81	Western Asia
Tajikistan	295	6.2	113	[86.4-147.8]	2.4	2.8	0.44	99	[78.9-124.2]	2.1	2.6	0.43	0.88	South-Central Asia
Lao People's Democratic Republic	211	5.8	87	[16.1-471.1]	2.4	2.7	0.43	71	[17.1-295.2]	2	2.3	0.4	0.83	South-Eastern Asia
Nepal	208	1.3	89	[56.9-139.3]	0.56	0.63	0.08	81	[48.3-135.9]	0.51	0.57	0.07	0.91	South-Central Asia
Gaza Strip and West Bank	165	6.6	61	[10.3-361.5]	2.4	3	0.38	50	[9.0-278.3]	2	2.6	0.36	0.83	Western Asia
United Arab Emirates	159	5.2	46	[26.3-80.6]	1.5	2.2	0.43	36	[17.4-74.5]	1.2	2.6	0.77	0.8	Western Asia
Mongolia	95	5.7	33	[22.3-48.9]	2	2.1	0.29	29	[18.0-46.7]	1.7	1.9	0.28	0.85	Eastern Asia
Oman	85	4.9	26	[13.6-49.7]	1.5	1.8	0.22	23	[10.3-51.2]	1.3	1.7	0.3	0.87	Western Asia
Bahrain	54	9	16	[8.2-31.4]	2.7	3.3	0.4	14	[5.9-33.0]	2.3	3.1	0.74	0.85	Western Asia
Kuwait	51	3.1	17	[10.4-27.7]	1	1.5	0.36	12	[6.3-22.8]	0.72	1.2	0.35	0.72	Western Asia
Qatar	31	4.3	9	[2.1-39.4]	1.3	1.7	0.17	8	[1.4-44.5]	1.1	2.3	0.36	0.85	Western Asia
Brunei Darussalam	11	5.2	3	[0.90-10.1]	1.4	1.2	0.12	2	[0.40-9.8]	0.95	0.84	0.1	0.68	South-Eastern Asia
Timor-Leste	11	1.7	4	[0.70-21.7]	0.61	0.74	0.07	5	[1.2-20.8]	0.77	0.95	0.12	1.27	South-Eastern Asia
Bhutan	8	2.2	3	[2.2-4.1]	0.83	0.94	0.1	3	[2.2-4.2]	0.83	0.94	0.1	1	South-Central Asia
